# Supplementary material for: CRISPR/Cas9–Mediated Genome Editing for Pseudomonas fulva, a Novel Pseudomonas Species with Clinical, Animal, and Plant–Associated Isolates
Source: Int J Mol Sci. 2022 May 13;23(10):5443. doi: 10.3390/ijms23105443 (PMC9145825; doi:10.3390/ijms23105443)
Supplement: Supplementary file 1 [file ijms-23-05443-s001.zip]

Archive with 1 entries (1 files):
- ijms-1700134-supplementary.pdf
